# Supplementary material for: FAP-Anchored Retinoic Acid Nanoparticles for Stromal Reprogramming and Enhanced Intratumoral Oxaliplatin Delivery in Fibrotic Colorectal Tumours
Source: Biosensors (Basel). 2026 Mar 25;16(4):189. doi: 10.3390/bios16040189 (PMC13115307; doi:10.3390/bios16040189)
Supplement: Supplementary file 1 [file biosensors-16-00189-s001.zip]

Archive with 1 entries (1 files):
- biosensors-4134233-supplementary.pdf
